# Supplementary material for: Health Equity Rounds: An Interdisciplinary Case Conference to Address Implicit Bias and Structural Racism for Faculty and Trainees
Source: MedEdPORTAL. 2019 Nov 22;15:10858. doi: 10.15766/mep_2374-8265.10858 (PMC7050660; doi:10.15766/mep_2374-8265.10858)
Supplement: Supplementary file 1 — A. HER 1.pptx B. HER 2.pptx C. HER 3.pptx D. HER 4.pptx E. HER 5.pptx F. HER 6.pptx G. HER 7.pptx H. Selected HER Handouts.docx I. Case Conference Creation Guide.docx J. Glossary.docx K. Evaluation.docx [file mep-15-10858-s001.zip]

Archive with 12 entries (12 files):
- _Educational_Summary_Report_10858.pdf
- A. HER 1.pptx
- B. HER 2.pptx
- C. HER 3.pptx
- D. HER 4.pptx
- E. HER 5.pptx
- F. HER 6.pptx
- G. HER 7.pptx
- H. Selected HER Handouts.docx
- I. Case Conference Creation Guide.docx
- J. Glossary.docx
- K. Evaluation.docx
